# Supplementary material for: Theoretical and empirical comparisons of expected and realized relationships for the X-chromosome
Source: Genet Sel Evol. 2020 Aug 20;52:50. doi: 10.1186/s12711-020-00570-6 (PMC7441635; doi:10.1186/s12711-020-00570-6)
Supplement: Supplementary file 4 — Additional file 4. Julia code. [file 12711_2020_570_MOESM4_ESM.jl]

#program to compute and write S and S inverse for sexual chromosome inheritance
# Fernando and Grossmann 1989
# tested with Julia 1.1.0

# A Legarra, Tom Druet, March 18 2020
# GNU license
# Please acknowledge use by citing the corresponding article by Druet & Legarra

using DelimitedFiles
using LinearAlgebra
using SparseArrays
using Statistics

function getGenNumber(ped::Array{Int,2})
    nanim=size(ped,1)
    # expand the array to include 0, then remve the 0    
    genNumber=Array{Int,1}(undef,1+nanim)
    genNumber[1]=0
    for i in 1:nanim
        anim=ped[i,1]
        m=ped[i,3] #mam
        p=ped[i,2] #pap
        genNumber[i+1]=max(genNumber[m+1],genNumber[p+1])+1 
    end
    genNumber=genNumber[2:nanim+1]
    genNumber    
end
function putsex!(ped::Array{Int,2})
    # given a 3-col int pedigree, puts sex based on
    # dam/sire use. If both, complain
    nanim=size(ped,1)
    print(nanim)
    # build a short dictionay as in 
    # https://discourse.julialang.org/t/create-a-dictionary-from-arrays-of-keys-and-values/13908/2
    dams=Dict(ped[:,3] .=> ped[:,1])
    sires=Dict(ped[:,2] .=> ped[:,1])
    nm=0; nf=0;
    for i in 1:nanim
        male=false;female=false
        #if i in ped[:,2]
        if haskey(sires,i)
            male=true
            nm=nm+1
        end
        #if i in ped[:,3]
        if haskey(dams,i)
            female=true
            nf=nf+1
        end
        if male & female
            println(i," male and female")
        end
        if (!male) & (!female)
             female=true
        end
        if male 
            ped[i,4]=1
        else
            ped[i,4]=2
        end
    end
    return nothing
end


function getS(ped::Array{Int,2})
    nanim=size(ped,1)
    S=zeros(nanim,nanim)
    for i in 1:nanim
        m=ped[i,3] #mam
        p=ped[i,2] #pap
        sex=ped[i,4] #1 for males 2 for females
        S[i,i]=0.5*sex
        for j in 1:(i-1)
            if m!=0 
                S[i,j]=S[i,j]+0.5*S[m,j]
            end
            if (p!=0) & (sex==2)
                # add only if i is female
                S[i,j]=S[i,j]+S[p,j]
            end
            S[j,i]=S[i,j]
        end
        if ((m!=0) & (p!=0) & (sex==2))
            # add only if i is female
            S[i,i]=S[i,i]+S[m,p]
        end
    end
    S
end
function getS(ped::Array{Int,2},gamma::Array{<:AbstractFloat,2})
    # S with metafounders
    # pedigree needs to include metafounders
    nanim=size(ped,1)
    nmf=size(gamma,1)
    S=zeros(nanim,nanim)
    S[1:nmf,1:nmf]=gamma
    for i in nmf+1:nanim
        m=ped[i,3] #mam
        p=ped[i,2] #pap
        sex=ped[i,4] #1 for males 2 for females
        S[i,i]=0.5*sex
        for j in 1:(i-1)
            S[i,j]=S[i,j]+0.5*S[m,j]
            if sex==2
                # add only if i is female
                S[i,j]=S[i,j]+S[p,j]
            end
            S[j,i]=S[i,j]
        end
        if sex==2
            # add only if i is female
            S[i,i]=S[i,i]+S[m,p]
        end
    end
    S
end
function getA(ped::Array{Int,2})
    # regular NRM (not used here)
    nanim=size(ped,1)
    A=zeros(nanim,nanim)
    for i in 1:nanim
        m=ped[i,3]
        p=ped[i,2]
        A[i,i]=1
        if ((m!=0) & (p!=0))
            A[i,i]=A[i,i]+0.5*A[m,p]
        end
        for j in 1:(i-1)
            if m!=0 
                A[i,j]=A[i,j]+0.5*A[m,j]
            end
            if p!=0
                A[i,j]=A[i,j]+0.5*A[p,j]
            end
            A[j,i]=A[i,j]
        end
    end
    A
end

function fgetinball(ped::Array{Int,2})
    # all X-inbreeding coefficients in one shot
    nanim=size(ped,1)
    F=Array{Float64,1}(undef,nanim)
    A=Dict{Int64,Float64}()
    function relS(i,j)
        if i==0 || j==0
            Sij=0
            return Sij
        end
        k=tocantor(i,j)
        # find out if already computed
        if haskey(A,k)
            Sij=A[k]
        else
            sire=ped[i,2]
            dam=ped[i,3]
            sex=ped[i,4]
            if i==j 
                if sex==1
                    Sij=0.5
                else
                    Sij=1+relS(dam,sire)
                end
            else
                if i>j
                    if sex==2
                        Sij=0.5*relS(dam,j)+relS(sire,j)
                    else
                        Sij=0.5*relS(dam,j)
                    end
                else
                    Sij=relS(j,i)
                end
            end
        end
        A[k]=Sij
        return Sij
    end
    for i in 1:nanim
        if i%100000==0
            println(stderr,"in: ",i," size of A: ",length(A))
        end
        sire=ped[i,2]
        dam=ped[i,3]
        sex=ped[i,4]
        if sex==2
            F[i]=relS(dam,sire)
        else
            # male; 
            F[i]=-0.5
        end
    end
    return F
end

function fgetinball(ped::Array{Int,2},gamma::Array{<:AbstractFloat,2})
    # all X-inbreeding coefficients in one shot
    # with metafounders
    nanim=size(ped,1)
    nmf=size(gamma,2)
    F=Array{Float64,1}(undef,nanim)
    A=Dict{Int64,Float64}() #storage matrix for already computed coefficients
    #store gamma
    for i in 1:nmf
        for j in 1:nmf
            k=tocantor(i,j)
            A[k]=gamma[i,j]
        end
    end
    function relS(i,j)
        k=tocantor(i,j)
        # find out if already computed
        if haskey(A,k)
            Sij=A[k]
        else
            sire=ped[i,2]
            dam=ped[i,3]
            sex=ped[i,4]
            if i==j # we don't need a special rule for mf because they are already in A
                if sex==1
                    Sij=0.5
                else
                    Sij=1+relS(dam,sire)
                end
            else
                if i>j
                    if sex==2
                        Sij=0.5*relS(dam,j)+relS(sire,j)
                    else
                        Sij=0.5*relS(dam,j)
                    end
                else
                    Sij=relS(j,i)
                end
            end
        end
        A[k]=Sij
        return Sij
    end
    for i in 1:nmf
        sex=ped[i,4]
        F[i]=gamma[i,i]-1
    end
    for i in nmf+1:nanim
        if i%100000==0
            println(stderr,"in: ",i," size of A: ",length(A))
        end
        sire=ped[i,2]
        dam=ped[i,3]
        sex=ped[i,4]
        if sex==2
            F[i]=relS(dam,sire)
        else
            # male; 
            F[i]=-0.5
        end
    end
    return F
end


function relS(i,j)
    if i==0 || j==0
        Sij=0
        return Sij
    end
    sire=ped[i,2]
    dam=ped[i,3]
    sex=ped[i,4]
    if i==j 
        if sex==1 #male
            Sij=0.5
        else      #female
            Sij=1+relS(dam,sire)
        end
    else
        if i>j
            if sex==2 #female
                Sij=0.5*relS(dam,j)+relS(sire,j)
            else      #male
                Sij=0.5*relS(dam,j)
            end
        else
            Sij=relS(j,i)
        end
    end
    return Sij
end


function getSi(ped,f)
    nanim=size(ped,1)
    #sparse Ainv in dict format
    #store upper and lower non-null elements
    Ainv=Dict{Int64,Float64}() 
    for i in 1:nanim
        if i%100000==0
            println(stderr,"in: ",i," size of Ainv: ",length(Ainv))
        end
        sex=ped[i,4];p=ped[i,2];m=ped[i,3]
        if (p!=0) & (m!=0) d=(1-f[m])*0.25 end
        if (p!=0) & (m==0) d=0.5           end
        if (p==0) & (m!=0) d=(1-f[m])*0.25+Int(sex==2)*0.5 end
        if (p==0) & (m==0) d=         0.5+Int(sex==2)*0.5 end
        d=1/d
        # I simplify Fernando's rules by putting 0 in the rght position of w 
        if sex==1 w=[1         0  -0.5*Int(m!=0)] end
        if sex==2 w=[1 -Int(p!=0) -0.5*Int(m!=0)] end
        p=ped[i,1:3]
        for k in 1:3
            for l in 1:3
                m=p[k]
                n=p[l]
                val=w[k]*w[l]*d
                if val!=0
                    pos=tocantor(m,n)
                    if haskey(Ainv,pos) 
                        Ainv[pos]=Ainv[pos]+val
                    else
                        Ainv[pos]=val
                    end
                end
            end
        end
        #Ainvsp=dict2sp(Ainv)
    end
    return Ainv
end

function getSi(ped,f,gamma::Array{<:AbstractFloat,2})
    nmf=size(gamma,2)
    nanim=size(ped,1)
    #sparse Ainv in dict format with gamma
    Ainv=Dict{Int64,Float64}() 
    # cumulate gamma^-1
    pinvgamma=pinv(gamma)
    for i in 1:nmf
        for j in 1:nmf
            pos=tocantor(i,j)
            Ainv[pos]=pinvgamma[i,j]
        end
    end
    for i in nmf+1:nanim
        if i%100000==0
            println(stderr,"in: ",i," size of Ainv: ",length(Ainv))
        end
        sex=ped[i,4];p=ped[i,2];m=ped[i,3]
        if(sex==2) d=1-.25*(1+f[m])-(1+f[p]) end
        if(sex==1) d=0.5-0.25*(1+f[m]) end
        d=1/d
        # I simplify Fernando's rules by putting 0 in the right position of w 
        if sex==1 w=[1         0  -0.5] end
        if sex==2 w=[1        -1  -0.5] end
        p=ped[i,1:3]
        for k in 1:3
            for l in 1:3
                m=p[k]
                n=p[l]
                val=w[k]*w[l]*d
                if val!=0
                    pos=tocantor(m,n)
                    if haskey(Ainv,pos) 
                        Ainv[pos]=Ainv[pos]+val
                    else
                        Ainv[pos]=val
                    end
                end
            end
        end
        #Ainvsp=dict2sp(Ainv)
    end
    return Ainv
end

function Dict2Sp(Ainv::Dict{Int64,Float64})
    ia=Array{Int64,1}()
    ja=Int64[]
    a=Float64[]
    for (pos,val) in Ainv
        (m,n)=fromcantor(pos)
        #println(pos," ",val," ",m," ",n)
        # change using nnz in Ainv
        push!(ia,m)
        push!(ja,n)
        push!(a,val)
    end
    Ainv2=sparse(ia,ja,a)
    return Ainv2
end
function tocantor(i::Int64,j::Int64)
    #https://en.wikipedia.org/wiki/Pairing_function#Cantor_pairing_function
    #https://stackoverflow.com/questions/919612/mapping-two-integers-to-one-in-a-unique-and-deterministic-way
    #get 1 int out of 2 for hashing
    out=(i+j)*(i+j+1)/2+j
    return Int64(out)
end
function fromcantor(z::Int64)
    w=floor((sqrt(8*z+1)-1)/2)
    t=(w^2+w)/2
    j=z-t
    i=w-j
    return (Int64(i),Int64(j))
end


# 4th col 1 means male and 2 female
#ped=Int.(readdlm("./pedHenderson.txt"))
ped=[1 0 0 1
2 0 0 2
3 1 0 1
4 1 2 2
5 3 4 1
6 1 4 2
7 5 6 1
8 5 6 2
]

if(size(ped,2)==3)
    ped=[ped Int.(zeros(size(ped,1)))];
    putsex!(ped);
end
f=fgetinball(ped);
# computeSinv
# A is a dictionary
A=getSi(ped,f);
# Sisp is a sparse matrix
Sisp=Dict2Sp(A);
# output it
#extract col,row,val
(u,v,val)=findnz(Sisp)
io=open("matrix.txt","w")
for i in 1:nnz(Sisp)
    println(io,u[i]," ",v[i]," ",val[i])
end
close(io)

#compute S and check
S=getS(ped);
println("S times S^-1 = I ", Sisp*S ≈ I)

# metafounders
# remake pedigree to include 1 metafounder male and 1 mf female
pedmf=hcat(ped[:,1:3].+2 , ped[:,4])
# go trough pedmf and change mf sire 2 by mf sire 1 
for i in 1:size(pedmf,1)
    if pedmf[i,2]==2
        pedmf[i,2]=1
    end
end
pedmf=vcat([1 0 0 1; 2 0 0 2],pedmf )
println("using gamma (semi)positive definite")
gamma=[0.1 0.2; 0.2 0.6]
println("gamma = ",gamma)
println("with rank= ",rank(gamma))
fmf=fgetinball(pedmf,gamma)
# S
Smf=getS(pedmf,gamma)
# sparse inverse using this; A is dictionary
A=getSi(pedmf,fmf,gamma)
# put as a sparse matrix, then in dense format
Sisp_mf=Matrix(Dict2Sp(A));
# is this an actual inverse?
println("Smf times Smf^-1 = I ", Smf*Sisp_mf ≈ I)
